# Supplementary material for: Innate lymphoid cells are activated in HFRS, and their function can be modulated by hantavirus-induced type I interferons
Source: PLoS Pathog. 2024 Jul 22;20(7):e1012390. doi: 10.1371/journal.ppat.1012390 (PMC11293681; doi:10.1371/journal.ppat.1012390)
Supplement: S1 Data — (XLSX) [file ppat.1012390.s013.xlsx]

## Sheet: figure_1a
Not applicable - schematic depiction

## Sheet: figure_1b
Platelets			Creatinine			C Reactive Protein			Viral load (PUUV S RNA copies/mL)
Acute	Early convalescence	Late convalescence	Acute	Early convalescence	Late convalescence	Acute	Early convalescence	Late convalescence	Acute	Early convalescence	Late convalescence
114	314	271	54	60	60				188000	0
	231	203		88	80					0
91	203	202	519	78	70				89000	0
131	281	284	191	74	59				71900	0
52	300	293	120	81	71				1870000	0
89		392	179		66				94300
121	220	314	498	84	71				149000	0
102	274	218	85	78	86				70500	0
86	408	370	107	61	55				112000	0
118	297	288	431	60	54				1140000	0
82	275	329	254	72	67				0	0	0
	392	245		69	72					0
66	253	255	155	60	60				47300	0
199	292	288	137	58	60				0	0	0
NA	225	180	42		59				181000	0
115	310	239		60	55				261000	0
86	373	225	99	83	91				41600	4790

## Sheet: figure_2a
TNF-α	0.441981	0.416494	0.189391	0.35288	0.239329	0.583299	0.391007	0.226896	1	0.441981	0.189391	0.36552	0.189391	0.1523	0.289681	0.139867	0.0787402	0.441981	0.0909656	0.0787402	0.0909656	0.127642	0.0667219	0.164525	0.139867	0.1523	0.0607128	0.127642	0.115209	0.102984	0.1523	0.0909656	0.0547037	0.115209	0.0667219	0.0667219	0.0667219	0.0547037	0.102984	0.0547037	0.0787402	0.102984	0.102984	0.0428927	0.0909656	0.0909656	0.0787402	0.115209
IL-6	0.308537	1	0.165041	0.111585	0.31748	0.353659	0.102642	0.182927	0.543699	0.0981707	0.111585	0.0408537	0.165041	0.0849594	0.209756	0.023374	0.023374	0.335569	0.023374	0.0146342	0.0408537	0.0146342	0.0146342	0.0321138	0.023374	0.0321138	0.0146342	0.023374	0.0146342	0.0321138	0.0321138	0.0146342	0.0321138	0.0495935	0.0146342	0.0146342	0.0146342	0.0408537	0.0321138	0.0146342	0.023374	0.023374	0.0321138	0.00589431	0.023374	0.023374	0.0408537	0.023374
GM-CSF	0.0765335	0.767586	0.153067	0.0765335	0.00084412	0.00168824	0.0765335	0.00084412	0.0765335	0.00084412	0.00084412	0.0765335	0.00084412	0.00084412	0.229038	0.00084412	0.00084412	1	0.00084412	0.00084412	0.00056275	0.00084412	0.00084412	0.00084412	0.00084412	0.00084412	0.00084412	0.00084412	0.00084412	0.00084412	0.00168824	0.00084412	0.00084412	0.00168824	0.00168824	0.00084412	0.00084412	0.00056275	0.00084412	0.00084412	0.0765335	0.00084412	0.00084412	0.00084412	0.00084412	0.00084412	0.00168824	0.00084412
IL-10	0.196763	0.157093	0.0821961	0.814821	0.5914	0.632577	0.0971914	0.166058	0.774833	1	0.0580768	0.0580768	0.420819	0.160822	0.143605	0.00214218	0.00753729	0.00214218	0.00214218	0.00214218	0.00214218	0.00214218	0.00912409	0.00214218	0.0231672	0.00753729	0.00214218	0.00214218	0.00214218	0.00214218	0.00428435	0.00214218	0.00753729	0.00214218	0.00214218	0.00214218	0.00214218	0.00214218	0.00214218	0.00214218	0.00214218	0.00428435	0.00214218	0.00214218	0.00214218	0.00214218	0.00214218	0.00428435
IFN-γ	0.446942	0.569916	0.385347	0.877242	0.69289	1	0.446942	0.569916	0.69289	0.262157	0.323752	0.385347	0.385347	0.631511	0.446942	0.323752	0.0767236	0.385347	0.0146964	0.0767236	0.385347	0.138535	0.200346	0.262157	0.00734817	0.323752	0.0767236	0.200346	0.0146964	0.323752	0.138535	0.0767236	0.0146964	0.262157	0.00734817	0.0146964	0.0146964	0.138535	0.0767236	0.138535	0.323752	0.00734817	0.0146964	0.138535	0.0767236	0.00734817	0.200346	0.262157
IL-15	0.221065	0.67419	0.127315	0.373843	0.0072338	0.20544	0.0636574	0.0072338	0.251736	0.158565	0.0072338	0.0954861	0.0636574	0.0144676	0.221065	0.0636574	0.03125	1	0.0072338	0.0072338	0.0072338	0.0072338	0.0072338	0.0636574	0.0072338	0.0072338	0.0072338	0.0072338	0.0072338	0.0072338	0.0072338	0.0636574	0.03125	0.0798611	0.0072338	0.0072338	0.0072338	0.03125	0.0072338	0.0072338	0.0954861	0.0072338	0.0072338	0.0072338	0.0072338	0.0072338	0.0072338	0.0072338
IL-18	0.0895936	0.284778	0.208908	0.158801	0.130358	1	0.401897	0.191371	0.133722	0.691692	0.236152	0.122494	0.191371	0.30838	0.147128	0.125868	0.218737	0.439803	0.140433	0.121368	0.412971	0.234521	0.0930229	0.129235	0.412447	0.249165	0.117987	0.0907367	0.203435	0.278322	0.132599	0.078107	0.104411	0.22854	0.0746417	0.0618646	0.0560116	0.194666	0.125868	0.0850081	0.0477577	0.200149	0.0895936	0.0998651	0.0583567	0.0884472	0.149355	0.0804095
Granzyme A	0.564468	0.577214	0.500296	0.602668	0.963394	0.409226	0.248536	0.815784	0.461467	0.741163	0.275843	0.369655	0.428863	1	0.369655	0.207077	0.227899	0.34309	0.150574	0.0769915	0.193109	0.0921082	0.150574	0.275843	0.262208	0.329752	0.106966	0.179029	0.164876	0.207077	0.106966	0.0921082	0.136199	0.164876	0.121675	0.0616154	0.0769915	0.0921082	0.0921082	0.106966	0.106966	0.164876	0.106966	0.106966	0.0616154	0.0921082	0.121675	0.106966
IL-13	0.133481	0.606923	0.207169	0.207169	0.133481	0.207169	0.133481	0.133481	0.172226	0.172226	0.0881419	0.172226	0.133481	0.269968	0.207169	0.133481	0.133481	1	0.133481	0.0881419	0.133481	0.133481	0.133481	0.172226	0.133481	0.133481	0.0234816	0.133481	0.133481	0.172226	0.133481	0.0881419	0.0881419	0.133481	0.0881419	0.0881419	0.133481	0.0881419	0.133481	0.133481	0.172226	0.0881419	0.133481	0.0234816	0.133481	0.0881419	0.172226	0.0881419
IL-25	0.00744492	0.417342	0.0755384	0.109653	0.00372246	0.041458	0.00744492	0.00744492	0.00744492	0.00744492	0.00372246	0.041458	0.00372246	0.0755384	0.176769	0.00744492	0.00372246	1	0.041458	0.00744492	0.00744492	0.00744492	0.00372246	0.00744492	0.00372246	0.00372246	0.00744492	0.00744492	0.00372246	0.00744492	0.00744492	0.00372246	0.00372246	0.00744492	0.00744492	0.00372246	0.00744492	0.00744492	0.00744492	0.00744492	0.00744492	0.00744492	0.00744492	0.00372246	0.00744492	0.00372246	0.041458	0.00372246
IL-33	0.302935	0.184736	0.536595	0.652838	0.243836	0.76908	0.302935	0.711155	0.243836	0.243836	0.243836	0.302935	0.184736	1	0.243836	0.302935	0.00391389	0.00391389	0.361644	0.184736	0.302935	0.184736	0.536595	0.00391389	0.00195695	0.184736	0.125245	0.184736	0.00391389	0.76908	0.125245	0.125245	0.00195695	0.00195695	0.33229	0.125245	0.00195695	0.184736	0.125245	0.302935	0.0649707	0.00391389	0.00195695	0.0649707	0.0649707	0.00195695	0.740117	0.184736
TSLP	0.131295	0.559353	0.196043	0.196043	0.131295	0.0683453	0.131295	0.163669	0.196043	0.131295	0.0989209	0.131295	0.0989209	0.131295	0.228417	0.0989209	0.0683453	1	0.0683453	0.0683453	0.00719424	0.0989209	0.0989209	0.0683453	0.0989209	0.131295	0.0359712	0.0989209	0.0683453	0.0989209	0.0683453	0.0683453	0.0359712	0.196043	0.0989209	0.0359712	0.0989209	0.0989209	0.0989209	0.0989209	0.0683453	0.0989209	0.131295	0.0683453	0.0989209	0.0989209	0.131295	0.0989209
IL-23	0.567195	0.567195	0.34035	1	0.0488691	0.0488691	0.0977382	0.0977382	0.34035	0.0488691	0.0977382	0.0488691	0.0488691	0.567195	0.34035	0.0488691	0.0488691	1	0.0488691	0.0488691	0.0488691	0.0488691	0.34035	0.0488691	0.0488691	0.34035	0.0488691	0.0488691	0.0488691	0.786198	0.0977382	0.0488691	0.0488691	0.567195	0.0488691	0.0488691	0.0488691	0.0488691	0.0488691	0.0977382	0.0488691	0.0488691	0.0977382	0.0488691	0.0488691	0.0488691	0.786198	0.0977382
CCL20	0.351619	0.489623	0.338863	0.406477	0.117845	0.338863	0.381229	0.431593	0.127165	0.0150364	0.20423	0.278784	0.338863	0.287442	1	0.20423	0.0150364	0.389689	0.18189	0.456576	0.243952	0.127165	0.287442	0.0150364	0.0150364	0.321811	0.154726	0.208658	0.261401	0.431593	0.587905	0.127165	0.0150364	0.551223	0.0604759	0.287442	0.435757	0.136418	0.199736	0.145605	0.172835	0.0300727	0.0504957	0.0403833	0.0990747	0.0300727	0.172835	0.579775
CCL27	0.625162	0.4459	0.82542	0.473156	0.564143	1	0.478381	0.570747	0.951685	0.654562	0.731538	0.891344	0.490728	0.632333	0.682854	0.744501	0.470248	0.730035	0.52656	0.337009	0.755677	0.432013	0.607221	0.863089	0.506882	0.614158	0.394603	0.670174	0.443435	0.757193	0.555505	0.349738	0.424348	0.538969	0.39252	0.290185	0.399655	0.327953	0.434465	0.470975	0.74858	0.447933	0.35097	0.392594	0.403549	0.481424	0.507757	0.553016
CCL28	0.0966776	0.118365	0.0614677	0.0307338	0.0486067	0.0486067	0.0486067	0.139106	0.0614677	0.0348317	0.168831	0.168831	0.0853612	0.187902	0.12883	0.242592	0.139106	0.26015	0.0736666	0.12883	0.197295	0.168831	0.360106	0.224751	0.206531	0.26015	0.26015	0.168831	0.233735	0.731969	1	0.107647	0.107647	0.12883	0.123629	0.0853612	0.251418	0.168831	0.187902	0.352068	0.197295	0.268787	0.12883	0.268787	0.149162	0.343967	0.206531	0.666845

## Sheet: figure_2b
TNF-α				IL-6				GM-CSF				IL-10				IFN-γ				IL-15				IL-18				Granzyme A
Acute	Early convalescence	Late convalescence		Acute	Early convalescence	Late convalescence		Acute	Early convalescence	Late convalescence		Acute	Early convalescence	Late convalescence		Acute	Early convalescence	Late convalescence		Acute	Early convalescence	Late convalescence		Acute	Early convalescence	Late convalescence		Acute	Early convalescence	Late convalescence
21.33	6.75	4.39		15.18	1.15	0.72		1.36	0.02	0.02		24.8	0.27	0.27		20.68	14.98	3.55		3.82	1.1	1.1		273.54	384.29	238.47		152.35	55.89	24.86
	3.8	2.64			1.15	1.58			0.02	0.02			0.95	0.95			3.55	0.68			0.54	0.54			667.83	318.78			61.51	36.76
20.1	21.33	5.56		49.2	16.51	2.44		13.64	17.77	0.03		19.8	0.27	0.27		26.37	17.83	12.13		11.65	17.28	1.38		869.46	1342.77	697.76		155.79	92.6	44.5
9.14	4.39	3.22		8.12	1.15	0.72		2.72	0.02	0.03		10.36	0.27	0.27		17.83	0.68	0.34		2.2	0.13	0.13		637.82	428.76	227.89		135.03	40.64	32.84
17.03	3.8	3.22		5.49	0.72	0.72		1.36	0.02	0.02		102.7	0.27	0.27		40.59	3.55	0.68		6.46	0.13	0.13		484.84	370.55	188.88		162.66	20.78	16.63
11.55		3.22		15.62		0.72		0.02		0.02		74.54		0.27		32.06		0.68		0.13		0.13		398		171.01		260.02		20.78
28.15	4.39	2.64		17.4	2.01	2.01		0.03	0.01	0.01		79.73	0.27	0.27		46.27	17.83	6.41		3.55	0.13	0.54		3053.12	1260.85	594.34		110.45	52.12	24.86
18.87	6.16	4.97		5.05	0.72	1.58		1.36	0.02	0.02		12.25	0.27	0.27		20.68	6.41	3.55		1.1	0.13	0.13		1227.04	716.02	384.29		67.08	24.86	24.86
10.95	3.22	2.64		9	0.72	0.72		0.02	0.02	0.02		20.93	1.15	0.27		26.37	9.27	6.41		0.13	0.13	0.13		584.28	284.01	259.54		220.18	40.64	28.87
48.26	7.94	3.8		26.75	1.58	1.15		1.36	0.02	1.36		97.66	0.27	0.27		32.06	12.13	14.98		4.35	1.1	1.65		408.27	394.57	145.81		124.55	74.45	28.87
21.33	6.75	4.97		4.83	1.15	1.15		0.02	0.02	0.02		126.04	2.92	0.54		12.13	0.34	0.34		2.74	0.13	0.13		2111.82	1259.25	611.08		200.04	70.77	44.5
	7.35	4.97			1.58	1.58			0.02	0.02			0.95	0.27			14.98	0.68			0.13	0.13			760.73	273.54			89	28.87
9.14	2.93	2.07		5.49	0.72	0.29		0.02	0.02	0.02		7.32	0.27	0.27		14.98	3.55	6.41		0.13	0.13	0.13		721	360.23	304.9		74.45	28.87	28.87
17.64	6.16	4.39		2.01	1.15	1.15		1.36	0.02	0.02		7.32	0.27	0.27		17.83	9.27	3.55		1.65	0.13	0.13		373.99	277.03	178.17		99.77	48.32	16.63
9.14	5.56	4.39		8.12	0.72	1.15		0.02	0.02	0.02		53.04	0.27	0.27		17.83	0.68	0.34		1.1	0.13	0.13		584.28	621.11	270.04		115.75	44.5	24.86
7.35	4.97	3.8		4.18	1.58	2.01		0.02	0.02	0.03		20.27	0.27	0.27		29.22	14.98	9.27		0.25	0.13	0.13		941.52	849.75	456		269.9	55.89	32.84
13.98	7.35	5.56		10.32	1.58	1.15		4.07	0.03	0.02		18.1	0.54	0.54		20.68	6.41	12.13		3.82	0.13	0.13		449.2	404.84	245.5		99.77	28.87	28.87
IL-13				IL-25				IL-33				TSL-P
Acute	Early convalescence	Late convalescence		Acute	Early convalescence	Late convalescence		Acute	Early convalescence	Late convalescence		Acute	Early convalescence	Late convalescence
286.84	286.84	189.41		6.63	6.63	3.32		7.74	7.74	3.2		0.73	0.55	0.38
	286.84	189.41			3.32	3.32			0.1	0.05			0.38	0.2
1304.23	2148.92	286.84		371.66	890.54	6.63		4.72	0.1	0.05		3.11	5.56	1.09
445.19	286.84	189.41		67.27	36.92	6.63		13.71	9.24	8.49		1.09	0.38	0.55
445.19	189.41	189.41		97.65	6.63	3.32		16.68	4.72	3.2		1.09	0.38	0.2
286.84		286.84		3.32		6.63		6.23		0.05		0.73		0.55
445.19	286.84	189.41		36.92	6.63	6.63		19.65	7.74	4.72		0.38	0.04	0.55
286.84	286.84	286.84		6.63	6.63	6.63		7.74	4.72	3.2		0.73	0.55	0.55
286.84	286.84	286.84		6.63	3.32	6.63		18.17	13.71	7.74		0.91	0.55	0.55
370.1	370.1	370.1		6.63	6.63	6.63		6.23	0.1	1.66		1.09	0.38	0.38
370.1	286.84	189.41		6.63	3.32	6.63		6.23	0.05	0.1		0.73	0.55	0.55
	286.84	286.84			3.32	6.63			4.72	0.05			0.73	0.73
189.41	50.46	50.46		3.32	6.63	3.32		6.23	3.2	1.66		0.55	0.2	0.38
370.1	286.84	286.84		36.92	6.63	6.63		7.74	4.72	1.66		0.73	0.55	0.55
286.84	286.84	189.41		3.32	3.32	3.32		4.72	0.1	0.05		0.55	0.38	0.55
580.14	370.1	370.1		67.27	6.63	36.92		25.55	19.65	18.91		0.73	0.55	0.73
445.19	286.84	189.41		157.42	6.63	3.32		6.23	3.2	4.72		1.27	0.38	0.55
IL-23
Acute	Early convalescence	Late convalescence
68.71	5.92	5.92
	5.92	5.92
68.71	121.14	68.71
41.23	5.92	5.92
121.14	5.92	5.92
5.92		5.92
5.92	5.92	5.92
11.84	5.92	5.92
11.84	41.23	11.84
41.23	5.92	5.92
5.92	5.92	5.92
	41.23	11.84
11.84	5.92	5.92
5.92	5.92	5.92
5.92	5.92	5.92
68.71	95.24	95.24
41.23	11.84	11.84
Chemokines
CCL20				CCL27				CCL28
Acute	Early convalescence	Late convalescence		Acute	Early convalescence	Late convalescence		Acute	Early convalescence	Late convalescence
53.2	30.9	19.24		507.35	604.2	283.83		30.67	76.96	34.15
	2.28	2.28			381.63	344.38			44.13	34.15
74.08	58.96	83.4		361.87	592.46	437.4		37.55	82.53	40.87
51.27	27.52	9.15		669.87	427.33	318.55		19.5	23.37	39.22
61.5	69.08	43.49		383.99	273.5	235.5		9.75	40.87	27.08
17.83		65.93		457.83		324.34		15.42		79.76
51.27	36.91	20.64		811.55	613.27	266.15		15.42	62.59	53.56
57.68	19.24	30.22		388.23	350.6	352.59		15.42	53.56	59.61
65.3	43.49	22.03		463.19	492.79	382.22		44.13	114.24	111.69
19.24	2.28	26.15		772.34	700.44	607.51		19.5	71.3	62.59
0.01	2.28	4.55		531.21	411.36	363.52		11.05	65.52	85.27
	48.69	7.64			498.42	284.83			82.53	40.87
30.9	23.41	6.11		593.68	320.24	318.61		53.56	82.53	85.27
42.18	31.57	14.99		723.37	543.88	327.5		53.56	53.56	47.32
51.27	39.55	4.55		398.25	359.87	390.7		27.08	74.15	109.12
43.49	65.3	26.15		513.17	614.5	412.07		59.61	232.21	65.52
151.3	88.95	87.72		554.17	450.82	448.8		40.87	317.24	211.55

## Sheet: figure_2c
Group	CCL20	CCL28	Grz A	IFN-g	IL-6	IL-10	IL-15	IL-25	IL-23	TNF-a	CCL27	GM-CSF	IL-5	IL-7	IL-13	IL-17A	IL-18	IL-33	TSLP
Acute	53.2	30.67	152.35	20.68	15.18	24.8	3.82	6.63	68.71	21.33	507.35	1.36	0.74	6.66	286.84	2.54	273.54	7.74	0.73
Acute	74.08	37.55	155.79	26.37	49.2	19.8	11.65	371.66	68.71	20.1	361.87	13.64	0.37	7.28	1304.23	1.27	869.46	4.72	3.11
Acute	51.27	19.5	135.03	17.83	8.12	10.36	2.2	67.27	41.23	9.14	669.87	2.72	0.37	6.04	445.19	1.27	637.82	13.71	1.09
Acute	61.5	9.75	162.66	40.59	5.49	102.7	6.46	97.65	121.14	17.03	383.99	1.36	0.74	5.43	445.19	5.23	484.84	16.68	1.09
Acute	17.83	15.42	260.02	32.06	15.62	74.54	0.125	3.315	5.92	11.55	457.83	0.015	0.74	4.19	286.84	1.27	398	6.23	0.73
Acute	51.27	15.42	110.45	46.27	17.4	79.73	3.55	36.92	5.92	28.15	811.55	0.03	0.37	10.99	445.19	1.27	3053.12	19.65	0.38
Acute	57.68	15.42	67.08	20.68	5.05	12.25	1.1	6.63	11.84	18.87	388.23	1.36	0.74	6.04	286.84	1.27	1227.04	7.74	0.73
Acute	65.3	44.13	220.18	26.37	9	20.93	0.125	6.63	11.84	10.95	463.19	0.015	0.37	3.58	286.84	1.27	584.28	18.17	0.91
Acute	19.24	19.5	124.55	32.06	26.75	97.66	4.35	6.63	41.23	48.26	772.34	1.36	0.37	6.04	370.1	1.27	408.27	6.23	1.09
Acute	2.275	11.05	200.04	12.13	4.83	126.04	2.74	6.63	5.92	21.33	531.21	0.015	0.37	4.81	370.1	2.54	2111.82	6.23	0.73
Acute	30.9	53.56	74.45	14.98	5.49	7.32	0.125	3.315	11.84	9.14	593.68	0.015	0.74	3.58	189.41	1.27	721	6.23	0.55
Acute	42.18	53.56	99.77	17.83	2.01	7.32	1.65	36.92	5.92	17.64	723.37	1.36	0.74	17.19	370.1	1.27	373.99	7.74	0.73
Acute	51.27	27.08	115.75	17.83	8.12	53.04	1.1	3.315	5.92	9.14	398.25	0.015	0.37	2.35	286.84	1.27	584.28	4.72	0.55
Acute	43.49	59.61	269.9	29.22	4.18	20.27	0.25	67.27	68.71	7.35	513.17	0.015	0.74	5.73	580.14	1.27	941.52	25.55	0.73
Acute	151.3	40.87	99.77	20.68	10.32	18.1	3.82	157.42	41.23	13.98	554.17	4.07	0.74	4.81	445.19	1.27	449.2	6.23	1.27
Early convalescence	30.9	76.96	55.89	14.98	1.15	0.27	1.1	6.63	5.92	6.75	604.2	0.015	0.37	8.51	286.84	1.27	384.29	7.74	0.55
Early convalescence	2.275	44.13	61.51	3.55	1.15	0.95	0.54	3.315	5.92	3.8	381.63	0.015	0.74	9.13	286.84	1.27	667.83	0.1	0.38
Early convalescence	58.96	82.53	92.6	17.83	16.51	0.27	17.28	890.54	121.14	21.33	592.46	17.77	0.74	22.79	2148.92	2.54	1342.77	0.1	5.56
Early convalescence	27.52	23.37	40.64	0.68	1.15	0.27	0.125	36.92	5.92	4.39	427.33	0.015	0.37	4.81	286.84	1.27	428.76	9.24	0.38
Early convalescence	69.08	40.87	20.78	3.55	0.72	0.27	0.125	6.63	5.92	3.8	273.5	0.015	0.74	9.13	189.41	5.23	370.55	4.72	0.38
Early convalescence	36.91	62.59	52.12	17.83	2.01	0.27	0.125	6.63	5.92	4.39	613.27	0.01	0.37	8.51	286.84	1.27	1260.85	7.74	0.04
Early convalescence	19.24	53.56	24.86	6.41	0.72	0.27	0.125	6.63	5.92	6.16	350.6	0.015	0.74	5.43	286.84	1.27	716.02	4.72	0.55
Early convalescence	43.49	114.24	40.64	9.27	0.72	1.15	0.125	3.315	41.23	3.22	492.79	0.015	0.37	10.99	286.84	1.27	284.01	13.71	0.55
Early convalescence	2.275	71.3	74.45	12.13	1.58	0.27	1.1	6.63	5.92	7.94	700.44	0.015	0.74	7.28	370.1	1.27	394.57	0.1	0.38
Early convalescence	2.275	65.52	70.77	0.34	1.15	2.92	0.125	3.315	5.92	6.75	411.36	0.015	0.37	5.43	286.84	2.54	1259.25	0.05	0.55
Early convalescence	48.69	82.53	89	14.98	1.58	0.95	0.125	3.315	41.23	7.35	498.42	0.015	0.37	7.28	286.84	1.27	760.73	4.72	0.73
Early convalescence	23.41	82.53	28.87	3.55	0.72	0.27	0.125	6.63	5.92	2.93	320.24	0.015	0.37	4.19	50.46	1.27	360.23	3.2	0.2
Early convalescence	31.57	53.56	48.32	9.27	1.15	0.27	0.125	6.63	5.92	6.16	543.88	0.015	0.37	7.28	286.84	1.27	277.03	4.72	0.55
Early convalescence	39.55	74.15	44.5	0.68	0.72	0.27	0.125	3.315	5.92	5.56	359.87	0.015	0.37	1.13	286.84	1.27	621.11	0.1	0.38
Early convalescence	65.3	232.21	55.89	14.98	1.58	0.27	0.125	6.63	95.24	4.97	614.5	0.015	0.74	9.13	370.1	1.27	849.75	19.65	0.55
Early convalescence	88.95	317.24	28.87	6.41	1.58	0.54	0.125	6.63	11.84	7.35	450.82	0.03	0.37	6.66	286.84	1.27	404.84	3.2	0.38
Late convalescence	19.24	34.15	24.86	3.55	0.72	0.27	1.1	3.315	5.92	4.39	283.83	0.015	0.37	4.81	189.41	1.27	238.47	3.2	0.38
Late convalescence	2.275	34.15	36.76	0.68	1.58	0.95	0.54	3.315	5.92	2.64	344.38	0.015	0.74	9.13	189.41	1.27	318.78	0.05	0.2
Late convalescence	83.4	40.87	44.5	12.13	2.44	0.27	1.38	6.63	68.71	5.56	437.4	0.03	0.74	4.81	286.84	2.54	697.76	0.05	1.09
Late convalescence	9.15	39.22	32.84	0.34	0.72	0.27	0.125	6.63	5.92	3.22	318.55	0.03	0.37	6.04	189.41	2.54	227.89	8.49	0.55
Late convalescence	43.49	27.08	16.63	0.68	0.72	0.27	0.125	3.315	5.92	3.22	235.5	0.015	0.37	7.28	189.41	1.27	188.88	3.2	0.2
Late convalescence	65.93	79.76	20.78	0.68	0.72	0.27	0.125	6.63	5.92	3.22	324.34	0.015	0.37	9.13	286.84	1.27	171.01	0.05	0.55
Late convalescence	20.64	53.56	24.86	6.41	2.01	0.27	0.54	6.63	5.92	2.64	266.15	0.01	0.74	9.13	189.41	1.27	594.34	4.72	0.55
Late convalescence	30.22	59.61	24.86	3.55	1.58	0.27	0.125	6.63	5.92	4.97	352.59	0.015	0.37	5.43	286.84	1.27	384.29	3.2	0.55
Late convalescence	22.03	111.69	28.87	6.41	0.72	0.27	0.125	6.63	11.84	2.64	382.22	0.015	0.37	9.13	286.84	1.27	259.54	7.74	0.55
Late convalescence	26.15	62.59	28.87	14.98	1.15	0.27	1.65	6.63	5.92	3.8	607.51	1.36	0.74	7.28	370.1	1.27	145.81	1.66	0.38
Late convalescence	4.55	85.27	44.5	0.34	1.15	0.54	0.125	6.63	5.92	4.97	363.52	0.015	0.37	6.66	189.41	1.27	611.08	0.1	0.55
Late convalescence	7.64	40.87	28.87	0.68	1.58	0.27	0.125	6.63	11.84	4.97	284.83	0.015	0.74	2.35	286.84	2.54	273.54	0.05	0.73
Late convalescence	6.11	85.27	28.87	6.41	0.29	0.27	0.125	3.315	5.92	2.07	318.61	0.015	0.37	5.43	50.46	1.27	304.9	1.66	0.38
Late convalescence	14.99	47.32	16.63	3.55	1.15	0.27	0.125	6.63	5.92	4.39	327.5	0.015	0.37	7.89	286.84	1.27	178.17	1.66	0.55
Late convalescence	4.55	109.12	24.86	0.34	1.15	0.27	0.125	3.315	5.92	4.39	390.7	0.015	0.37	1.74	189.41	1.27	270.04	0.05	0.55
Late convalescence	26.15	65.52	32.84	9.27	2.01	0.27	0.125	36.92	95.24	3.8	412.07	0.03	0.74	4.19	370.1	2.54	456	18.91	0.73
Late convalescence	87.72	211.55	28.87	12.13	1.15	0.54	0.125	3.315	11.84	5.56	448.8	0.015	0.37	6.04	189.41	2.54	245.5	4.72	0.55

## Sheet: figure_2d
IL-25 (pg/mL)	IL-13 (pg/mL)
6.63	286.84
371.66	1304.23
67.27	445.19
97.65	445.19
3.32	286.84
36.92	445.19
6.63	286.84
6.63	286.84
6.63	370.1
6.63	370.1
3.32	189.41
36.92	370.1
3.32	286.84
67.27	580.14
157.42	445.19

## Sheet: figure_2e
IL-25 (pg/mL)	TSLP (pg/mL)
6.63	0.73
371.66	3.11
67.27	1.09
97.65	1.09
3.32	0.73
36.92	0.38
6.63	0.73
6.63	0.91
6.63	1.09
6.63	0.73
3.32	0.55
36.92	0.73
3.32	0.55
67.27	0.73
157.42	1.27

## Sheet: figure_2f
Viral load (PUUV S RNA copies/mL)	IFN-gamma (pg/mL)
187975	20.68
88955	26.37
71901	17.83
1867667	40.59
94272	32.06
149025	46.27
70523	20.68
112205	26.37
1143969	32.06
0	12.13
47300	14.98
0	17.83
181000	17.83
261000	29.22
41600	20.68

## Sheet: figure_3a
Not applicable - representstive flow cytometry plots

## Sheet: figure_3b
% NK cells of CD45+ lymphocytes
Controls	Acute	Early convalescence	Late convalescence
18.5	3.23	13.3	11.9
19.3		10.5	14.8
17	6.93	25.1	17.1
26.2	3.15	5.45	10.2
11.5	8.1	12.5	11.1
12.1	6.34	4.92	12.7
11.2	7.63	10.2	5.62
26.5	3.12	9.33	14.2
12.7	9.18	13.9	11.2
27.3	5.44	8.63	7.49
	4.5	14.1	7.06
	3.39		13.3
		6.9	5.51
	6.77	7.95	13.6
	5.39	5.3	6.03
	5.55	10.7	12.3
	11.5	22.6	20.1

[truncated: 66 more sheets: figure_3c, figure_3d, figure_3e, figure_3f, figure_3g, figure_3h, figure_3i, figure_4a, figure_4b, figure_4c, figure_4d, figure_4e, figure_4f, figure_4g, figure_4h, figure_4i, figure_5a, figure_5b, figure_5c, figure_6a …]
